# Supplementary material for: Myogenetic Oligodeoxynucleotide Induces Myocardial Differentiation of Murine Pluripotent Stem Cells
Source: Int J Mol Sci. 2023 Sep 21;24(18):14380. doi: 10.3390/ijms241814380 (PMC10532123; doi:10.3390/ijms241814380)
Supplement: Supplementary file 1 [file ijms-24-14380-s001.zip]

Archive with 3 entries (3 files):
- ijms-2570402-supplementary.pdf
- SupplementaryVideoS1.mp4
- SupplementaryVideoS2.mp4
